# Supplementary material for: Precise Modulation of Reorganization Energy through Methyl Substitution for High Performance Organic Solar Cells
Source: Adv Sci (Weinh). 2025 Jul 7;12(31):e05143. doi: 10.1002/advs.202505143 (PMC12376521; doi:10.1002/advs.202505143)
Supplement: Supplementary file 2 — Supporting Information [file ADVS-12-e05143-s002.zip]

Archive with 4 entries (4 files):
- EQE binary.xlsx
- EQE ternary.xlsx
- J-V binary.xlsx
- J-V ternary.xlsx
