# Supplementary material for: Precise Modulation of Reorganization Energy through Methyl Substitution for High Performance Organic Solar Cells
Source: Adv Sci (Weinh). 2025 Jul 7;12(31):e05143. doi: 10.1002/advs.202505143 (PMC12376521; doi:10.1002/advs.202505143)
Supplement: Supplementary file 2 — Supporting Information [file ADVS-12-e05143-s002.zip › EQE binary.xlsx]

## Sheet: Sheet1
PM6:BQx-MeCl		PM6:BQx-MeF		PM6:BQx-MeBr		PM6:BQx-MeF	PM6:BQx-MeBr	PM6:BQx-MeCl
Wavelength	EQE	Wavelength	EQE	Wavelength	EQE	Integrated \i(J)\-(SC)	Integrated \i(J)\-(SC)	Integrated \i(J)\-(SC)
300	4.31807	300	6.44655	300	5.70436	0	0	0
310	7.48019	310	10.5513	310	9.34378	0.000442	0.000391	0.00031
320	12.2279	320	16.2646	320	14.6943	0.00518	0.00464	0.00381
330	20.0937	330	23.7051	330	23.2484	0.0222	0.02089	0.01769
340	28.8893	340	32.1705	340	32.0397	0.05483	0.05318	0.0463
350	34.6585	350	41.3768	350	37.2285	0.10377	0.09927	0.08858
360	37.1634	360	49.0783	360	38.0228	0.17219	0.15627	0.14296
370	40.2826	370	56.0542	370	38.8404	0.27148	0.2286	0.21598
380	45.0092	380	63.6744	380	41.3275	0.39503	0.31124	0.30397
390	48.6039	390	66.3031	390	42.9176	0.5228	0.39406	0.39603
400	57.8872	400	73.2086	400	50.1183	0.69046	0.50605	0.52429
410	66.8051	410	73.7953	410	58.1683	0.96769	0.71026	0.75945
420	75.5703	420	71.1808	420	67.6658	1.2591	0.96342	1.04585
430	80.3514	430	67.5847	430	74.2342	1.54168	1.2519	1.36294
440	81.2636	440	65.0359	440	77.5855	1.82069	1.57198	1.70339
450	80.5263	450	64.2181	450	80.1956	2.15336	1.97829	2.11981
460	78.3993	460	64.5702	460	81.0534	2.51832	2.43525	2.57015
470	76.2104	470	66.0581	470	80.731	2.90008	2.90808	3.02202
480	75.2836	480	68.7459	480	80.5415	3.30806	3.39604	3.48038
490	75.4206	490	71.9461	490	80.7023	3.72872	3.87834	3.93115
500	76.2027	500	75.0505	500	81.2011	4.18902	4.38528	4.40591
510	77.5118	510	78.1092	510	81.9713	4.67004	4.89766	4.88861
520	79.1856	520	80.7338	520	83.0425	5.16173	5.40856	5.37372
530	80.9413	530	82.7306	530	84.1081	5.69139	5.95016	5.89256
540	82.3288	540	84.1766	540	84.8535	6.24891	6.51454	6.43793
550	83.5061	550	85.3092	550	85.6162	6.81783	7.08675	6.9946
560	85.0534	560	86.4274	560	86.6191	7.40482	7.67545	7.57072
570	86.325	570	87.1589	570	87.1516	8.00052	8.27179	8.15884
580	87.3394	580	87.899	580	87.4667	8.60328	8.87303	8.75681
590	87.7712	590	88.2006	590	87.5785	9.22255	9.4886	9.37259
600	88.0168	600	88.244	600	87.5431	9.83798	10.0994	9.98574
610	88.1835	610	88.4156	610	87.297	10.4737	10.7286	10.6198
620	88.0533	620	88.9362	620	86.3736	11.1136	11.3552	11.2557
630	87.7933	630	89.6074	630	85.2114	11.7521	11.9688	11.8845
640	87.409	640	90.1144	640	84.1616	12.4115	12.5902	12.5274
650	86.5717	650	89.252	650	82.8434	13.0738	13.2069	13.1698
660	85.5803	660	87.0359	660	81.9437	13.7075	13.7992	13.7885
670	84.5871	670	83.6451	670	81.9227	14.3515	14.4176	14.4307
680	83.9918	680	80.9728	680	82.3516	14.981	15.0458	15.0753
690	83.4139	690	79.5909	690	82.8114	15.5475	15.6282	15.6658
700	83.5048	700	79.7439	700	83.4639	16.1162	16.2217	16.2616
710	84.0066	710	80.6224	710	84.0574	16.7078	16.8397	16.8796
720	84.5406	720	81.6842	720	84.6264	17.2671	17.421	17.4604
730	85.0142	730	82.6997	730	85.0903	17.7897	17.9606	17.9995
740	85.0687	740	83.0143	740	84.9712	18.373	18.5592	18.5982
750	85.0946	750	83.5753	750	85.0747	18.9921	19.1911	19.2305
760	84.9592	760	83.8562	760	85.0083	19.5928	19.8014	19.8407
770	84.243	770	83.9041	770	84.2512	19.9655	20.177	20.2162
780	84.9349	780	85.3311	780	84.4179	20.5865	20.7959	20.837
790	85.8081	790	86.6225	790	84.7575	21.2118	21.4112	21.4579
800	86.4031	800	87.7242	800	84.5395	21.8227	22.0044	22.0613
810	87.0366	810	88.4195	810	84.1722	22.4376	22.5933	22.6668
820	87.5374	820	89.0793	820	83.3464	22.9775	23.103	23.1978
830	87.2876	830	88.4547	830	82.3643	23.5158	23.6054	23.7279
840	87.0945	840	87.467	840	80.8645	24.088	24.1363	24.2951
850	84.1538	850	83.7869	850	77.4697	24.6692	24.6737	24.8763
860	81.2762	860	78.9664	860	73.7277	25.2057	25.1716	25.4217
870	73.7644	870	70.0119	870	65.6432	25.7036	25.6366	25.9398
880	62.2272	880	57.5731	880	53.691	26.1312	26.0469	26.3956
890	48.8798	890	45.0243	890	40.5033	26.4701	26.3782	26.7625
900	34.2363	900	32.0767	900	27.799	26.6926	26.6	27.0025
910	22.0281	910	21.4809	910	17.7269	26.8308	26.7403	27.1478
920	12.4942	920	12.9216	920	10.287	26.9145	26.8207	27.2317
930	7.35901	930	7.97975	930	5.50608	26.9688	26.8741	27.2833
940	3.86552	940	4.44614	940	2.92762	26.9816	26.8876	27.295
950	2.10606	950	2.51188	950	1.66525	26.9906	26.8967	27.3027
960	1.1504	960	1.40109	960	1.02064	26.996	26.9024	27.3071
970	0.59118	970	0.74685	970	0.42974	27.0002	26.907	27.3106
980	0.28424	980	0.34445	980	0.40341	27.0029	26.91	27.3127
990	0.14419	990	0.20721	990	0.24541	27.0045	26.9118	27.3139
1000	0.08651	1000	0.11069	1000	0.12943	27.0054	26.9129	27.3146
