# Supplementary material for: Precise Modulation of Reorganization Energy through Methyl Substitution for High Performance Organic Solar Cells
Source: Adv Sci (Weinh). 2025 Jul 7;12(31):e05143. doi: 10.1002/advs.202505143 (PMC12376521; doi:10.1002/advs.202505143)
Supplement: Supplementary file 2 — Supporting Information [file ADVS-12-e05143-s002.zip › EQE ternary.xlsx]

## Sheet: Sheet1
	PM6:L8-BO			PM6:L8-BO:BQx-MeCl
Wavelength	EQE	Integrated \i(J)\-(SC)	Wavelength	EQE	Integrated \i(J)\-(SC)
300	7.09891	0	300	6.5138	0
310	12.7315	0.000524	310	11.59	0.000478
320	20.1498	0.00634	320	18.286	0.00576
330	29.2654	0.02739	330	26.5201	0.02484
340	36.1269	0.06554	340	32.8857	0.05951
350	40.1765	0.11631	350	37.4038	0.10627
360	42.5271	0.17893	360	40.6075	0.16533
370	42.7887	0.25918	370	42.1052	0.24321
380	43.9364	0.34853	380	44.7353	0.33272
390	46.9456	0.4379	390	48.9227	0.42484
400	53.4272	0.55863	400	56.3687	0.55153
410	62.0016	0.77631	410	65.3693	0.78112
420	70.7713	1.04341	420	73.341	1.06013
430	77.5606	1.34496	430	78.632	1.36917
440	80.7474	1.67869	440	80.575	1.70466
450	81.8888	2.09741	450	80.9935	2.12058
460	81.5276	2.56049	460	80.6174	2.57855
470	81.7732	3.03775	470	80.9655	3.05079
480	82.4578	3.5347	480	81.9476	3.54376
490	83.367	4.03066	490	83.422	4.03832
500	84.3941	4.55595	500	84.4744	4.56404
510	85.4843	5.0894	510	85.8268	5.09883
520	86.7532	5.62265	520	87.2385	5.63463
530	87.6593	6.18778	530	88.3121	6.20345
540	88.4361	6.77599	540	89.2274	6.79648
550	89.6677	7.37384	550	90.0455	7.39825
560	90.7583	7.99054	560	91.2212	8.01781
570	91.512	8.61604	570	91.8499	8.64606
580	91.9204	9.24763	580	92.145	9.27959
590	91.8895	9.89403	590	92.0735	9.92743
600	91.7035	10.5344	600	91.8333	10.5689
610	91.0051	11.1918	610	91.2143	11.2276
620	90.9348	11.8483	620	91.2242	11.8858
630	90.877	12.4985	630	91.3446	12.5387
640	91.0114	13.1659	640	91.835	13.2109
650	90.9027	13.8375	650	91.6445	13.8883
660	90.5261	14.4896	660	91.0604	14.545
670	89.746	15.17	670	89.8962	15.2279
680	88.4908	15.8515	680	88.158	15.9087
690	88.0099	16.4741	690	87.3733	16.5279
700	87.8101	17.1016	700	87.1078	17.1506
710	87.6411	17.7488	710	87.0273	17.793
720	87.4332	18.3523	720	86.6856	18.3919
730	86.937	18.9067	730	86.2855	18.9418
740	86.3882	19.5168	740	85.6156	19.5469
750	85.7081	20.1563	750	85.0008	20.1809
760	84.8937	20.7685	760	84.4289	20.7889
770	84.5024	21.1447	770	84.2651	21.1636
780	84.3283	21.7642	780	84.4022	21.7825
790	83.594	22.3749	790	84.1128	22.3953
800	82.5093	22.9569	800	83.6169	22.983
810	81.1895	23.5283	810	82.9619	23.5645
820	76.1598	24.0076	820	78.4989	24.0563
830	72.3704	24.4579	830	75.4402	24.523
840	64.7035	24.9033	840	68.6339	24.9912
850	54.4483	25.3078	850	59.0149	25.4245
860	40.9041	25.6216	860	45.337	25.768
870	27.9329	25.852	870	31.3886	26.0248
880	16.99	26.0026	880	19.146	26.1942
890	11.9853	26.0983	890	13.5338	26.3021
900	7.03056	26.1536	900	7.85057	26.3643
910	4.17293	26.1825	910	4.61722	26.3965
920	2.2615	26.1981	920	2.47241	26.4137
930	1.26318	26.2073	930	1.36737	26.4237
940	0.6451	26.2093	940	0.70068	26.4258
950	0.34705	26.2106	950	0.38808	26.4272
960	0.18703	26.2113	960	0.20442	26.428
970	0.10374	26.2119	970	0.11634	26.4287
980	0.04616	26.2122	980	0.05605	26.4291
990	0.02737	26.2125	990	0.03106	26.4294
1000	0.01319	26.2126	1000	0.0171	26.4295
