# Supplementary material for: Precise Modulation of Reorganization Energy through Methyl Substitution for High Performance Organic Solar Cells
Source: Adv Sci (Weinh). 2025 Jul 7;12(31):e05143. doi: 10.1002/advs.202505143 (PMC12376521; doi:10.1002/advs.202505143)
Supplement: Supplementary file 2 — Supporting Information [file ADVS-12-e05143-s002.zip › J-V binary.xlsx]

## Sheet: Sheet1
PM6:BQx-MeCl		PM6:BQx-MeF		PM6:BQx-MeBr
Bias Voltage	Current Density	Bias Voltage	Current Density	Bias Voltage	Current Density
-0.2	-28.8169	-0.2	-28.3528	-0.2	-28.1268
-0.18	-28.8351	-0.18	-28.3075	-0.18	-28.0927
-0.16	-28.8123	-0.16	-28.3283	-0.16	-28.09
-0.14	-28.7422	-0.14	-28.3512	-0.14	-28.0975
-0.12	-28.7751	-0.12	-28.294	-0.12	-28.1023
-0.1	-28.715	-0.1	-28.3285	-0.1	-28.0919
-0.08	-28.6923	-0.08	-28.3472	-0.08	-28.057
-0.06	-28.671	-0.06	-28.3118	-0.06	-28.0038
-0.04	-28.6632	-0.04	-28.3132	-0.04	-28.0256
-0.02	-28.6902	-0.02	-28.2365	-0.02	-28.0468
0	-28.715	0	-28.2097	0	-28.0134
0.02	-28.7309	0.02	-28.2282	0.02	-27.9657
0.04	-28.6709	0.04	-28.2295	0.04	-27.9286
0.06	-28.598	0.06	-28.2822	0.06	-27.9046
0.08	-28.5904	0.08	-28.1948	0.08	-27.9511
0.1	-28.5806	0.1	-28.1525	0.1	-27.9316
0.12	-28.5699	0.12	-28.1371	0.12	-27.9228
0.14	-28.5821	0.14	-28.0879	0.14	-27.8385
0.16	-28.59	0.16	-28.0999	0.16	-27.8151
0.18	-28.5453	0.18	-28.0794	0.18	-27.8026
0.2	-28.5052	0.2	-28.0808	0.2	-27.798
0.22	-28.462	0.22	-28.0705	0.22	-27.7544
0.24	-28.4595	0.24	-28.017	0.24	-27.7099
0.26	-28.4743	0.26	-28.0315	0.26	-27.6908
0.28	-28.464	0.28	-28.0179	0.28	-27.6713
0.3	-28.4246	0.3	-27.9613	0.3	-27.636
0.32	-28.3593	0.32	-27.925	0.32	-27.6295
0.34	-28.3441	0.34	-27.8759	0.34	-27.6294
0.36	-28.395	0.36	-27.839	0.36	-27.5957
0.38	-28.3454	0.38	-27.7999	0.38	-27.5666
0.4	-28.293	0.4	-27.8085	0.4	-27.5257
0.42	-28.1999	0.42	-27.7909	0.42	-27.4399
0.44	-28.1992	0.44	-27.7459	0.44	-27.3942
0.46	-28.1935	0.46	-27.7092	0.46	-27.3725
0.48	-28.158	0.48	-27.6167	0.48	-27.3347
0.5	-28.1303	0.5	-27.5769	0.5	-27.2494
0.52	-28.0218	0.52	-27.5236	0.52	-27.1829
0.54	-27.9356	0.54	-27.4079	0.54	-27.1016
0.56	-27.8714	0.56	-27.3499	0.56	-27.0277
0.58	-27.8109	0.58	-27.259	0.58	-26.9385
0.6	-27.7616	0.6	-27.2176	0.6	-26.8463
0.62	-27.6227	0.62	-27.1214	0.62	-26.7543
0.64	-27.5146	0.64	-26.9414	0.64	-26.6295
0.66	-27.2813	0.66	-26.8017	0.66	-26.4484
0.68	-27.093	0.68	-26.5663	0.68	-26.1386
0.7	-26.8053	0.7	-26.3013	0.7	-25.8218
0.72	-26.4029	0.72	-25.9729	0.72	-25.4022
0.74	-25.8877	0.74	-25.4696	0.74	-24.8592
0.76	-25.0786	0.76	-24.7685	0.76	-23.8933
0.78	-23.8202	0.78	-23.7162	0.78	-22.5074
0.8	-21.8653	0.8	-22.0602	0.8	-20.3718
0.82	-18.8702	0.82	-19.3819	0.82	-17.0707
0.84	-14.299	0.84	-15.0838	0.84	-12.1797
0.86	-7.6047	0.86	-8.53689	0.86	-5.31789
0.88	1.65791	0.88	1.17928	0.88	3.75714
0.9	13.5927	0.9	14.5648	0.9	15.0437
0.92	28.0587	0.92	31.8093	0.92	28.5417
0.94	44.6057	0.94	52.5308	0.94	43.6086
0.96	63.0592	0.96	76.4444	0.96	60.2068
0.98	83.067	0.98	103.078	0.98	78.0054
1	104.416	1	132.068	1	96.8668
