# Supplementary material for: Precise Modulation of Reorganization Energy through Methyl Substitution for High Performance Organic Solar Cells
Source: Adv Sci (Weinh). 2025 Jul 7;12(31):e05143. doi: 10.1002/advs.202505143 (PMC12376521; doi:10.1002/advs.202505143)
Supplement: Supplementary file 2 — Supporting Information [file ADVS-12-e05143-s002.zip › J-V ternary.xlsx]

## Sheet: Sheet1
	PM6:L8-BO	PM6:L8-BO:BQx-MeCl
Bias Voltage	Current Density	Current Density
-0.2	-27.047	-27.2276
-0.18	-26.9846	-27.2172
-0.16	-26.9713	-27.2045
-0.14	-26.9306	-27.2046
-0.12	-26.8404	-27.2063
-0.1	-26.9428	-27.2049
-0.08	-27.0191	-27.191
-0.06	-26.9512	-27.1717
-0.04	-27.0054	-27.1411
-0.02	-27.0742	-27.1095
0	-27.0329	-27.113
0.02	-26.9872	-27.1358
0.04	-26.922	-27.1461
0.06	-26.9671	-27.1346
0.08	-26.9224	-27.1196
0.1	-26.8692	-27.1262
0.12	-26.8635	-27.1136
0.14	-26.8891	-27.0875
0.16	-26.9047	-27.0594
0.18	-26.8658	-27.0509
0.2	-26.8607	-27.0441
0.22	-26.9441	-27.0347
0.24	-26.9088	-27.0241
0.26	-26.8363	-27.0302
0.28	-26.8497	-27.0231
0.3	-26.8817	-27.009
0.32	-26.8304	-26.9909
0.34	-26.7734	-26.9801
0.36	-26.7884	-26.9636
0.38	-26.8274	-26.9341
0.4	-26.7512	-26.9051
0.42	-26.709	-26.8855
0.44	-26.7232	-26.8621
0.46	-26.7344	-26.8289
0.48	-26.7407	-26.7982
0.5	-26.7189	-26.7811
0.52	-26.6347	-26.7603
0.54	-26.6236	-26.7236
0.56	-26.5559	-26.6833
0.58	-26.4735	-26.6523
0.6	-26.4879	-26.6183
0.62	-26.507	-26.5624
0.64	-26.4405	-26.4796
0.66	-26.3956	-26.4033
0.68	-26.3211	-26.3282
0.7	-26.0946	-26.2343
0.72	-25.8496	-26.0598
0.74	-25.5605	-25.7724
0.76	-25.087	-25.3605
0.78	-24.3235	-24.7283
0.8	-23.0762	-23.6994
0.82	-21.0821	-21.9423
0.84	-18.0294	-19.0311
0.86	-13.6639	-14.3333
0.88	-7.66767	-7.13688
0.9	-0.06567	3.1875
0.92	8.99557	16.9604
0.94	19.3145	34.1217
0.96	30.7623	54.3622
0.98	43.0015	77.2826
1	55.99	101.864
